# Supplementary material for: Factors associated with endothelial cell density loss post Descemet membrane endothelial keratoplasty for bullous keratopathy in Asia
Source: PLoS One. 2020 Jun 11;15(6):e0234202. doi: 10.1371/journal.pone.0234202 (PMC7289356; doi:10.1371/journal.pone.0234202)
Supplement: S1 Dataset — (XLSX) [file pone.0234202.s001.xlsx]

## Sheet: DMEK dataset
R/L	Sex	corneal diameter	Graft size	Graft to corneal area ratio	Age	Axial length	Air(0) vs SF6(1)	Rebubbleing (1)	Preoperative CCT	Donor ECD	ECD-loss rates	Preoperative BCVA( LogMAR)	Postoperative BCVA (logMAR)	ECD after 12 months	Iris damage Before DMEK
R	F	10	7.5	56.25	82	21	0	0	667	2584	0.596362	1.30103	0	1043	2
L	F	10.25	7.75	57.1684	69	21.21	0	1	624	2743	0.542472	0.39794	-0.0791812	1255	2
R	F	11	8	52.8926	66	21.26	0	0	746	2597	0.461687	1.39794	0	1398	1
R	F	11	8	52.8926	66	21.26	0	0	746	2597	0.461687	1.39794	0	1398	1
R	F	10.25	7.5	53.5396	69	21.32	0	0	745	2743	0.177178	0.522879	-0.0791812	2257	1
R	F	10.5	7.5	51.0204	75	21.41	0	0	757	3118	0.728352	0.522879	0.09691	847	1
L	F	10.76	7.25	45.3995	74	21.48	0	0	757	2517	0.70878	1	0.154902	733	1
R	F	11.5	8	48.3932	78	21.62	0	0	604	2519	0.759428	0.522879	0.0457575	606	2
R	F	11.5	8	48.3932	78	21.62	0	0	604	2519	0.759428	0.522879	0.0457575	606	2
L	F	10.84	7.25	44.7319	71	21.72	0	1	722	2857	0.649982	0.522879	-0.0791812	1000	1
L	F	10.75	8.25	58.8967	79	21.77	0	0	626	2536	0.167981	1	-0.0791812	2110	1
R	F	11.49	7.25	39.814	71	21.88	0	1	911	2336	0.684932	1.69897	0.0457575	736	1
R	F	10.9	7	41.2423	62	21.9	0	0	757	2804	0.625892	1	-0.0791812	1049	2
R	F	10.97	7.75	49.9103	77	21.94	0	0	621	2694	0.340757	0.522879	0	1776	2
R	M	10.76	7.75	51.8775	83	22.04	0	0	653	2734	0.545355	1	0.221849	1243	1
R	M	10.76	7.75	51.8775	83	22.04	0	0	653	2734	0.545355	1	0.221849	1243	1
R	F	10.75	7.75	51.974	78	22.23	0	0	805	2597	0.414709	1.69897	0.154902	1520	1
R	F	10.75	7.75	51.974	78	22.23	0	0	805	2597	0.414709	1.69897	0.154902	1520	1
R	F	12	8.25	47.2656	77	22.25	0	0	798	2841	0.57515	1.69897	-0.0791812	1207	1
R	F	12	8.25	47.2656	77	22.25	0	0	798	2841	0.57515	1.69897	-0.0791812	1207	1
R	F	10.25	8	60.9161	83	22.27	0	0	592	2500	0.512	0.39794	0	1220	2
R	F	10.5	8	58.0499	85	22.3	1	0	686	3012	0.341301	0.823909	0.09691	1984	1
L	F	10.5	8	58.0499	65	22.3	1	0	690	2531	0.468589	1	0	1345	2
L	F	10.5	7.25	47.6757	78	22.45	0	0	571	2607	0.69812	0.69897	0	787	2
R	F	11	8.25	56.25	78	22.5	1	0	878	2545	0.671513	0.154902	0	836	2
L	F	10.75	8	55.3813	65	22.5	1	0	844	2985	0.594975	1	0.09691	1209	1
L	F	10.75	8	55.3813	65	22.5	1	0	844	2985	0.594975	1	0.09691	1209	1
L	F	10.5	8	58.0499	75	22.62	0	0	660	2731	0.439399	0.39794	0.154902	1531	0
R	M	10.97	7.5	46.7422	73	22.66	0	0	937	2020	0.618812	1.30103	0	770	1
R	F	10.75	8.5	62.5203	75	22.7	0	1	645	2632	0.429331	0.09691	0	1502	1
L	F	10.75	8.25	58.8967	77	22.7	0	0	704	2618	0.861345	0.522879	0.0457575	363	1
L	F	10.75	8.25	58.8967	77	22.7	1	0	692	2506	0.490423	0.522879	0.0457575	1277	1
L	F	11.5	8	48.3932	82	22.77	0	0	784	2985	0.585595	1.22185	0.0457575	1237	1
L	F	11.5	8	48.3932	82	22.77	0	0	784	2985	0.585595	1.22185	0.0457575	1237	1
R	F	11.75	8.25	49.2983	81	22.8	1	0	749	2801	0.400928	1.69897	0	1678	1
L	F	10.75	8.25	58.8967	75	22.8	1	1	671	2801	0.290968	0.30103	-0.0791812	1986	2
L	F	11	7.5	46.4876	66	22.8	0	0	730	3011	0.75988	1.22185	0	723	1
L	F	11	7.5	46.4876	66	22.8	0	0	730	3011	0.75988	1.22185	0	723	1
R	F	11	7.5	46.4876	81	22.83	0	0	760	2530	0.587747	1.69897	0	1043	1
R	M	10.75	8.25	58.8967	77	22.9	0	0	737	2519	0.570464	1	0.221849	1082	2
R	F	11.41	7.5	43.2067	70	22.98	0	0	670	2530	0.816206	0.39794	0.09691	465	2
L	M	10.25	7.75	57.1684	74	22.98	0	0	501	2967	0.150994	0.522879	0.221849	2519	3
R	F	11.41	8.25	52.2801	72	22.98	0	0	715	2530	0.63834	1.22185	0	915	2
L	F	10.25	8	60.9161	78	23	1	0	753	2901	0.29576	0.522879	-0.0791812	2043	1
L	F	10.75	8	55.3813	76	23.2	1	0	856	2710	0.396679	0.154902	0	1635	1
L	M	11.25	7.75	47.4568	79	23.3	0	0	840	3227	0.498606	1.30103	0.221849	1618	3
R	F	10.75	8	55.3813	75	23.3	0	1	719	2625	0.322286	0.09691	-0.0791812	1779	2
R	F	11.5	8	48.3932	81	23.42	0	0	675	3115	0.282825	0.823909	0.154902	2234	0
R	M	12.25	8.25	45.3561	84	23.42	0	0	645	3012	0.558433	0.69897	0.09691	1330	1
R	F	11.5	8	48.3932	81	23.42	0	0	675	3115	0.282825	0.823909	0.154902	2234	0
R	M	12.25	8.25	45.3561	84	23.42	0	0	645	3012	0.558433	0.69897	0.09691	1330	1
L	F	10	7.5	56.25	82	23.48	0	0	732	2428	0.682867	1.52288	0	770	1
R	F	10.5	8	58.0499	75	23.48	0	0	856	2432	0.455592	2	0	1324	0
R	F	10.5	8	58.0499	68	23.5	1	0	687	2532	0.705766	1	0.09691	745	3
L	F	11	8.25	56.25	85	23.55	0	0	585	2582	0.820294	1	0.221849	464	0
R	F	11	8.25	56.25	85	23.55	1	0	585	2582	0.522851	1	0.154902	1232	1
L	M	11.75	8	46.3558	69	23.65	0	0	581	3313	0.445819	0.0457575	-0.0791812	1836	1
R	M	11.5	8.25	51.465	79	23.65	0	1	956	2634	0.58732	1.39794	0.39794	1087	3
R	M	11.75	8.25	49.2983	75	23.88	1	1	661	2513	0.575408	0.69897	0.0457575	1067	1
L	F	11	5	20.6612	69	23.98	0	0	734	2722	0.810801	1.22185	0.39794	515	4
R	M	11.75	8.25	49.2983	84	24.3	1	0	669	2625	0.497143	1	0.09691	1320	2
L	F	10.75	8	55.3813	74	24.4	0	0	822	2675	0.560374	1	0.30103	1176	2
L	F	11.5	7.5	42.5331	56	24.53	0	0	757	2582	0.672347	0.522879	0	846	2
R	M	10.75	8	55.3813	89	24.6	1	0	577	2506	0.502394	0.522879	0.154902	1247	2
L	M	11.75	8.5	52.3314	71	25.14	1	0	619	2650	0.459623	0.69897	0	1432	2
R	M	10.75	8	55.3813	80	25.4	1	0	645	2546	0.621367	0.522879	0.221849	964	3
R	F	10.5	7	44.4444	66	26	1	0	686	2703	0.695893	1	0.221849	822	3
R	M	11.5	8.25	51.465	69	26.3	1	0	547	2860	0.271678	0.154902	0	2083	0
R	M	13	8.25	40.2737	44	26.78	1	1	753	2915	0.592796	1.39794	0.30103	1187	1
R	M	11.37	7.75	46.4603	57	26.89	0	0	718	2450	0.567347	0.69897	0	1060	2
L	M	11.75	8.25	49.2983	54	27.22	1	0	655	3003	0.660007	0.39794	-0.0791812	1021	2
L	F	10.25	8	60.9161	83	31.6	1	0	633	2632	0.645137	1	0.522879	934	2
